# Supplementary material for: Sex Differences in Circadian Clock Genes and Myocardial Infarction Susceptibility
Source: J Cardiovasc Dev Dis. 2021 May 8;8(5):53. doi: 10.3390/jcdd8050053 (PMC8151899; doi:10.3390/jcdd8050053)
Supplement: Supplementary file 1 [file jcdd-08-00053-s001.zip]

Archive with 1 entries (1 files):
- jcdd-1140734-supplementary.pdf
